# Supplementary material for: Definition of a coordinate system for multi-modal images of the temporal bone and inner ear
Source: PLoS One. 2024 Oct 7;19(10):e0294828. doi: 10.1371/journal.pone.0294828 (PMC11458053; doi:10.1371/journal.pone.0294828)
Supplement: S1 Appendix — (XLSX) [file pone.0294828.s001.xlsx]

## Sheet: Inter-Rater Reliability
Patient	Modality	Landmark	Rater 1, Attempt 1			Rater 1, Attempt 2			Rater 2, Attempt 1			Rater 2, Attempt 2			Rater 3, Attempt 1			Rater 3, Attempt 2
			X	Y	Z	X	Y	Z	X	Y	Z	X	Y	Z	X	Y	Z	X	Y	Z
N9TT	CT	LLSCC ant	800	425	274	800	425	274	798	426	274	798	425	274	800	424	274	802	425	274
		LLSCC post	791	453	264	792	452	264	790	453	264	788	452	264	790	452	274	790	452	264
		RLSCC ant	202	419	243	202	418	243	205	419	243	204	419	243	203	418	243	202	419	242
		RLSCC post	216	445	232	215	449	234	216	446	233	217	446	233	214	448	233	216	445	234
	MR	LLSCC ant	559	393	35	558	393	35	556	394	35	556	393	35	556	392	35	557	394	35
		LLSCC post	553	405	27	553	406	27	553	407	27	552	407	27	553	407	27	553	407	27
		RLSCC ant	211	379	37	209	379	37	213	379	37	212	379	37	213	379	37	210	379	37
		RLSCC post	218	392	28	218	392	28	219	391	29	219	392	29	218	391	28	218	392	28
9G0A	CT	LLSCC ant	795	519	209	794	519	210	791	519	209	792	519	209	794	518	210	796	519	210
		LLSCC post	784	544	205	784	544	206	785	544	205	784	544	205	784	544	205	784	544	205
		RLSCC ant	256	551	239	255	550	241	259	551	241	257	550	241	256	550	241	254	550	242
		RLSCC post	263	567	233	265	575	233	264	575	234	265	575	233	264	574	233	265	573	233
	MR	LLSCC ant	536	413	49	536	413	49	534	412	50	535	413	49	535	412	50	537	412	49
		LLSCC post	532	425	47	533	426	47	533	426	48	532	426	47	532	427	48	532	426	47
		RLSCC ant	224	446	52	225	446	53	226	446	53	225	446	52	225	446	53	224	446	53
		RLSCC post	229	458	49	230	459	49	230	459	49	230	459	49	230	458	49	230	459	49
B7FQ	CT	LLSCC ant	795	438	240	799	439	240	797	437	241	796	438	241	798	438	240	799	438	241
		LLSCC post	786	459	225	786	458	226	785	457	226	785	458	226	785	458	225	783	456	226
		RLSCC ant	248	364	269	249	364	270	251	364	269	251	364	270	250	364	269	248	363	271
		RLSCC post	255	388	254	258	385	256	257	387	254	256	387	255	256	388	255	256	385	254
	MR	LLSCC ant	554	426	48	555	426	48	553	426	48	553	426	48	554	426	48	555	426	48
		LLSCC post	550	440	45	549	439	45	549	440	45	549	440	45	550	440	45	549	439	45
		RLSCC ant	236	434	41	236	433	41	238	434	41	237	433	41	236	433	41	235	433	41
		RLSCC post	240	449	39	241	448	39	242	448	39	242	448	39	241	448	39	242	448	39
RAN2	CT	LLSCC ant	805	513	247	808	512	247	802	513	247	805	512	247	807	513	247	807	513	248
		LLSCC post	795	535	233	795	535	232	793	534	232	793	534	232	794	535	232	792	534	233
		RLSCC ant	245	529	209	243	531	208	249	530	210	248	530	210	245	531	209	244	530	210
		RLSCC post	261	550	197	259	552	197	262	550	198	262	550	198	261	552	198	263	550	199
	MR	LLSCC ant	548	374	38	549	374	38	546	374	38	546	374	38	547	374	38	548	374	38
		LLSCC post	540	387	32	541	387	32	540	386	32	540	387	32	540	387	32	540	387	32
		RLSCC ant	234	390	42	234	390	42	235	390	42	236	390	42	234	390	42	234	390	42
		RLSCC post	242	402	37	242	402	37	243	402	37	243	401	37	243	402	37	243	401	37
QK6A	CT	LLSCC ant	809	588	278	809	586	278	807	587	278	807	586	277	809	587	278	808	587	278
		LLSCC post	800	610	262	798	609	261	799	609	262	798	609	261	797	607	261	796	607	261
		RLSCC ant	240	523	282	240	522	283	242	523	282	241	522	283	241	522	283	240	522	283
		RLSCC post	246	548	264	247	548	264	246	548	265	248	547	264	245	547	265	248	547	264
	MR	LLSCC ant	556	437	51	555	437	51	555	436	51	555	437	51	557	436	51	556	436	51
		LLSCC post	552	449	44	552	450	44	552	450	45	552	450	45	553	450	45	553	451	45
		RLSCC ant	226	435	49	227	435	49	228	435	49	227	435	50	226	435	50	228	435	50
		RLSCC post	230	449	43	231	449	43	231	448	43	231	449	43	232	449	43	231	449	43
JI6S	CT	LLSCC ant	812	444	262	812	445	262	807	443	262	809	444	262	810	445	262	812	444	262
		LLSCC post	802	473	251	801	471	250	801	470	252	798	469	252	800	470	252	801	471	254
		RLSCC ant	215	464	244	215	463	243	218	463	244	217	464	244	215	464	244	216	463	244
		RLSCC post	228	486	231	227	487	231	225	490	232	228	487	232	226	488	232	226	488	232
	MR	LLSCC ant	565	399	46	565	400	46	563	400	46	564	399	46	565	400	46	567	400	46
		LLSCC post	560	414	40	561	414	41	560	414	41	558	413	41	560	415	41	560	415	41
		RLSCC ant	222	422	47	221	422	47	223	422	47	223	422	47	221	422	47	219	421	47
		RLSCC post	226	435	41	226	436	41	227	434	41	228	434	40	228	434	41	226	434	41
7ETR	CT	LLSCC ant	797	524	247	796	525	247	795	524	246	795	525	246	795	524	246	797	524	247
		LLSCC post	782	542	232	781	544	232	781	542	231	781	544	231	780	542	231	780	543	231
		RLSCC ant	246	486	223	244	488	223	248	485	224	248	485	224	245	485	224	246	485	224
		RLSCC post	255	508	210	256	507	208	255	507	208	256	507	209	256	508	209	256	507	209
	MR	LLSCC ant	532	441	47	532	441	47	530	441	47	530	441	47	532	441	47	533	441	47
		LLSCC post	526	454	42	525	453	42	524	453	42	524	453	42	524	453	42	525	454	42
		RLSCC ant	213	446	52	214	446	52	215	446	51	215	446	51	213	446	52	213	446	52
		RLSCC post	218	459	46	218	458	46	219	458	46	220	458	46	218	459	47	219	458	46
0A6C	CT	LLSCC ant	771	564	209	771	563	210	768	561	210	769	561	209	769	562	210	770	561	210
		LLSCC post	754	584	199	755	583	198	753	582	199	753	582	199	753	582	199	753	582	199
		RLSCC ant	233	524	256	238	522	254	239	522	255	239	522	254	235	523	255	238	522	255
		RLSCC post	248	544	239	247	544	237	249	543	238	249	543	238	248	544	238	248	544	238
	MR	LLSCC ant	541	436	39	541	436	39	539	436	39	540	436	39	543	436	39	542	436	39
		LLSCC post	535	450	36	534	449	36	534	449	36	534	449	36	535	449	37	534	449	36
		RLSCC ant	233	461	48	233	461	48	235	460	47	234	460	48	230	461	49	232	461	48
		RLSCC post	240	475	44	241	474	44	242	473	43	242	473	43	241	473	43	241	474	44
S8FP	CT	LLSCC ant	784	523	232	786	523	234	782	522	234	783	523	233	784	523	233	786	524	233
		LLSCC post	773	547	221	772	546	223	772	546	222	771	546	222	771	545	222	772	545	222
		RLSCC ant	233	484	260	234	484	259	236	484	259	236	483	259	235	484	259	235	484	259
		RLSCC post	243	508	246	242	508	246	243	508	247	244	508	247	244	507	247	243	508	246
	MR	LLSCC ant	538	413	38	538	413	38	536	413	39	537	413	39	537	413	39	540	413	38
		LLSCC post	535	427	35	535	426	35	534	427	35	534	427	35	535	427	35	534	427	35
		RLSCC ant	219	423	55	218	424	55	220	423	55	220	423	55	218	423	55	218	424	56
		RLSCC post	222	439	51	223	437	51	223	437	51	224	437	51	223	438	51	224	437	51
CH7K	CT	LLSCC ant	778	519	215	777	522	213	776	521	213	776	520	213	780	520	214	778	519	214
		LLSCC post	771	547	206	768	547	207	769	548	207	768	547	206	768	547	206	766	546	207
		RLSCC ant	277	534	176	277	533	179	279	533	178	278	533	178	278	532	179	275	532	179
		RLSCC post	287	561	169	289	560	169	288	560	169	289	559	169	289	559	169	289	558	169
	MR	LLSCC ant	532	422	42	532	422	42	530	422	42	530	421	43	533	422	42	533	421	42
		LLSCC post	528	436	40	528	437	40	527	436	40	527	436	40	527	436	40	526	436	40
		RLSCC ant	242	436	46	242	437	45	244	437	46	243	436	46	242	437	46	241	436	46
		RLSCC post	246	450	42	246	451	42	247	450	43	247	450	42	247	450	42	247	450	43
ON16	CT	LLSCC ant	784	445	256	787	444	259	781	443	258	783	442	258	786	444	258	786	443	258
		LLSCC post	771	466	249	771	466	249	770	466	249	769	466	249	770	467	249	770	466	249
		RLSCC ant	233	414	255	232	413	256	235	414	255	235	414	255	234	415	254	232	414	255
		RLSCC post	243	441	245	243	442	245	245	441	246	246	440	245	245	441	246	245	440	246
	MR	LLSCC ant	549	427	37	550	427	37	548	427	37	548	427	37	550	427	37	550	427	37
		LLSCC post	543	441	34	543	440	34	542	441	34	542	441	34	543	441	34	543	440	34
		RLSCC ant	230	438	32	230	438	32	231	438	32	232	438	31	231	437	32	230	437	32
		RLSCC post	237	452	29	237	453	30	238	452	29	238	451	29	239	451	29	237	452	30
S89U	CT	LLSCC ant	801	500	165	802	502	164	800	500	165	800	500	165	801	500	164	802	500	165
		LLSCC post	792	521	153	790	519	152	788	518	152	787	518	153	788	518	153	789	519	153
		RLSCC ant	225	492	232	229	492	233	231	492	232	231	492	232	229	491	232	230	492	231
		RLSCC post	235	512	216	235	510	218	236	512	217	236	511	216	236	511	217	237	510	218
	MR	LLSCC ant	552	452	46	552	452	46	550	451	46	551	451	46	551	452	46	552	452	46
		LLSCC post	546	464	43	545	464	43	544	464	43	544	464	43	544	463	43	545	463	43
		RLSCC ant	219	444	57	221	445	56	222	445	56	222	445	56	220	445	56	220	445	56
		RLSCC post	224	458	52	224	459	52	225	458	52	224	458	52	223	459	52	224	458	53
XNS5	CT	LLSCC ant	818	527	256	817	528	254	815	527	253	815	527	254	818	528	255	818	527	255
		LLSCC post	814	556	243	810	555	243	810	555	244	808	554	244	816	528	254	810	555	244
		RLSCC ant	232	490	214	233	489	216	233	490	215	233	490	215	233	490	215	232	489	215
		RLSCC post	238	517	206	237	516	206	238	519	207	239	518	206	238	517	207	239	516	206
	MR	LLSCC ant	554	438	38	554	438	38	553	438	38	553	437	38	555	438	39	554	438	38
		LLSCC post	552	455	33	552	455	33	550	454	34	551	454	34	550	453	34	551	455	34
		RLSCC ant	210	433	51	214	433	50	214	432	50	213	433	50	210	432	51	212	433	51
		RLSCC post	215	448	46	215	449	46	216	447	46	216	447	46	216	448	47	216	449	47
HS7W	CT	LLSCC ant	782	491	250	783	490	250	781	491	251	781	489	251	784	490	251	784	490	250
		LLSCC post	774	516	241	773	515	241	773	516	243	772	516	242	773	516	243	772	515	242
		RLSCC ant	243	522	258	241	521	259	244	521	258	243	521	259	242	522	259	241	522	259
		RLSCC post	252	545	250	252	546	251	252	546	249	255	545	250	252	547	252	254	546	251
	MR	LLSCC ant	538	426	40	540	427	41	537	426	41	537	426	41	539	426	40	540	426	41
		LLSCC post	534	441	38	533	441	38	532	441	38	532	441	38	534	442	38	532	441	38
		RLSCC ant	222	427	44	222	427	42	223	427	44	224	427	42	223	427	43	221	427	43
		RLSCC post	228	439	40	227	441	40	227	441	41	228	441	41	228	441	41	228	441	41
3NGU	CT	LLSCC ant	794	491	238	791	492	238	790	490	237	791	490	238	792	491	238	792	491	237
		LLSCC post	779	517	231	778	516	232	777	515	233	778	516	232	777	515	233	778	514	232
		RLSCC ant	200	487	212	199	488	213	201	486	212	200	486	211	200	486	212	199	486	212
		RLSCC post	209	514	204	209	514	204	210	512	204	210	512	204	209	512	204	209	512	204
	MR	LLSCC ant	554	460	45	555	460	44	553	459	45	553	460	45	555	460	45	555	460	45
		LLSCC post	550	474	42	550	474	42	548	473	43	549	474	43	550	475	43	550	474	43
		RLSCC ant	210	485	34	211	485	35	212	485	34	212	484	35	211	485	35	210	485	35
		RLSCC post	215	499	31	215	499	31	216	498	31	216	498	31	216	498	32	216	499	32
8XTJ	CT	LLSCC ant	769	526	246	768	526	247	765	524	247	767	525	247	768	525	247	768	525	247
		LLSCC post	761	545	238	758	542	238	758	543	239	757	543	239	758	543	239	757	542	239
		RLSCC ant	220	528	271	220	529	271	221	527	272	221	527	272	220	527	272	220	529	271
		RLSCC post	225	546	263	226	546	262	227	546	263	228	545	263	227	545	263	228	545	263
	MR	LLSCC ant	538	415	56	538	416	56	538	415	56	537	415	57	539	415	57	539	415	57
		LLSCC post	535	425	53	534	426	54	533	426	54	533	426	54	533	426	54	533	426	54
		RLSCC ant	220	423	58	221	423	59	222	424	58	222	423	59	221	423	59	220	423	59
		RLSCC post	225	433	55	225	433	55	226	433	56	226	433	56	226	434	56	225	433	56
NH1E	CT	LLSCC ant	817	399	216	817	399	217	814	400	216	815	400	217	817	399	217	818	400	217
		LLSCC post	808	427	206	808	425	206	807	424	207	807	426	206	807	426	207	806	426	205
		RLSCC ant	246	413	241	245	412	242	248	412	242	248	411	242	247	412	243	247	411	242
		RLSCC post	261	433	235	258	435	235	259	434	235	259	435	235	259	435	235	261	434	235
	MR	LLSCC ant	551	438	26	550	438	27	549	438	27	549	438	27	551	438	27	551	438	27
		LLSCC post	545	452	19	546	452	20	544	451	19	544	451	19	545	452	20	544	451	20
		RLSCC ant	221	442	46	221	442	46	223	442	46	222	442	46	220	442	46	220	442	46
		RLSCC post	227	455	40	226	456	40	227	455	41	228	454	40	227	455	40	228	454	41
L6MI	CT	LLSCC ant	745	492	198	744	493	199	740	491	199	741	492	198	744	492	198	745	492	199
		LLSCC post	731	517	189	732	518	191	730	516	189	729	516	189	730	515	190	731	517	190
		RLSCC ant	258	462	221	258	462	221	258	462	222	258	461	222	256	461	223	257	462	223
		RLSCC post	265	490	211	265	490	211	267	488	212	267	488	212	266	488	211	267	487	211
	MR	LLSCC ant	531	390	50	530	390	50	529	390	50	529	390	50	531	390	50	530	390	50
		LLSCC post	526	403	45	526	403	45	525	403	45	525	403	45	525	403	45	526	403	45
		RLSCC ant	250	408	56	250	407	56	251	407	56	252	407	56	249	407	56	250	406	56
		RLSCC post	255	420	51	256	420	51	257	419	51	256	419	51	257	419	51	257	420	51
4GE6	CT	LLSCC ant	779	523	232	779	521	231	775	521	233	776	521	232	778	522	232	780	521	232
		LLSCC post	765	544	222	765	545	222	764	545	223	764	546	223	764	544	223	763	544	223
		RLSCC ant	271	488	227	270	489	228	273	488	227	272	488	228	270	487	228	270	487	228
		RLSCC post	279	512	219	280	514	219	279	514	219	280	514	220	280	514	220	279	513	220
	MR	LLSCC ant	524	412	42	524	412	42	522	412	42	522	412	42	523	412	42	524	412	42
		LLSCC post	519	427	38	519	426	38	518	426	39	518	426	39	518	426	39	519	427	39
		RLSCC ant	231	412	48	230	412	48	232	412	48	231	412	48	230	412	48	229	412	48
		RLSCC post	235	426	45	235	426	44	236	427	45	236	427	45	237	427	45	236	427	45
ET4V	CT	LLSCC ant	758	449	207	758	450	206	757	449	206	756	450	207	757	448	207	757	450	206
		LLSCC post	751	478	205	749	477	205	751	479	205	750	479	206	751	479	207	750	478	206
		RLSCC ant	243	475	214	242	474	213	244	474	213	245	475	214	243	473	214	243	475	214
		RLSCC post	256	502	208	255	502	209	254	502	208	256	501	208	256	501	209	256	502	209
	MR	LLSCC ant	539	411	44	539	411	44	538	411	44	537	410	44	540	410	44	539	410	44
		LLSCC post	535	426	42	533	426	42	535	426	42	534	427	42	535	427	42	534	426	42
		RLSCC ant	241	421	50	241	421	50	242	421	50	243	421	50	240	421	50	240	421	50
		RLSCC post	246	437	47	248	435	46	247	436	46	248	436	47	248	436	47	248	436	47

## Sheet: Accuracy
Patient	Modality	Landmark	X	Y	Z
ET4V	CT	left sup	486	318	219
		right sup	189	320	217
	MR	left sup	589	407	142
		right sup	291	410	142
CH7K	CT	left sup	465	321	172
		right sup	185	322	172
	MR	left sup	600	403	127
		right sup	318	407	128
QK6A	CT	left sup	512	338	280
		right sup	193	338	280
	MR	left sup	605	394	141
		right sup	284	396	142
NH1E	CT	left sup	513	319	176
		right sup	193	316	176
	MR	left sup	611	394	177
		right sup	287	390	177
N9TT	CT	left sup	512	309	192
		right sup	170	308	193
	MR	left sup	583	403	188
		right sup	236	405	190
0A6C	CT	left sup	502	330	245
		right sup	202	331	246
	MR	left sup	639	421	94
		right sup	336	420	93
S89U	CT	left sup	492	314	244
		right sup	165	313	246
	MR	left sup	628	400	106
		right sup	299	399	109
XNS5	CT	left sup	485	330	183
		right sup	157	331	183
	MR	left sup	616	392	111
		right sup	286	393	111
L6MI	CT	left sup	465	327	165
		right sup	189	329	165
	MR	left sup	568	415	124
		right sup	290	416	124
9G0A	CT	left sup	499	322	195
		right sup	194	323	195
	MR	left sup	633	434	114
		right sup	325	435	113
S8FP	CT	left sup	484	326	208
		right sup	169	324	209
	MR	left sup	600	410	118
		right sup	281	410	118
JI6S	CT	left sup	510	313	195
		right sup	167	314	194
	MR	left sup	616	415	124
		right sup	273	418	124
RAN2	CT	left sup	487	323	233
		right sup	166	326	233
	MR	left sup	565	416	129
		right sup	253	417	129
ON16	CT	left sup	507	318	176
		right sup	193	317	175
	MR	left sup	610	409	139
		right sup	296	406	138
HS7W	CT	left sup	474	319	181
		right sup	165	318	181
	MR	left sup	595	396	143
		right sup	280	397	146
8XTJ	CT	left sup	469	316	206
		right sup	155	318	207
	MR	left sup	595	404	108
		right sup	278	405	108
4GE6	CT	left sup	465	324	162
		right sup	175	325	161
	MR	left sup	570	398	126
		right sup	279	395	125
3NGU	CT	left sup	478	312	193
		right sup	142	313	194
	MR	left sup	679	424	140
		right sup	338	424	141
B7FQ	CT	left sup	571	345	227
		right sup	257	345	228
	MR	left sup	605	410	146
		right sup	288	410	146
7ETR	CT	left sup	489	324	254
		right sup	182	326	254
	MR	left sup	611	404	151
		right sup	303	403	151
